# Supplementary material for: First record of Selenopsab Logunov & Jäger, 2015 (Araneae, Selenopidae) from China, with first description of the female
Source: Biodivers Data J. 2025 Jul 7;13:e160680. doi: 10.3897/BDJ.13.e160680 (PMC12260561; doi:10.3897/BDJ.13.e160680)
Supplement: XML Treatment for Selenops ab [file BDJ.13.e160680-treatment1.xml]

<!DOCTYPE tp:taxon-treatment
  PUBLIC "-//TaxonX//DTD Taxonomic Treatment Publishing DTD v0 20100105//EN" "tax-treatment-NSO.dtd">
<tp:taxon-treatment xmlns:tp="http://www.plazi.org/taxpub"><tp:treatment-meta><mixed-citation publication-type="journal"><person-group><name><surname>Hu</surname><given-names>Changhao</given-names></name><name><surname>Lin</surname><given-names>Yejie</given-names></name><name><surname>Zhong</surname><given-names>Yang</given-names></name></person-group><article-title>First record of <italic><tp:taxon-name><tp:taxon-name-part taxon-name-part-type="genus" reg="Selenops">Selenops</tp:taxon-name-part><tp:taxon-name-part taxon-name-part-type="species" reg="ab">ab</tp:taxon-name-part></tp:taxon-name></italic> Logunov &amp; Jäger, 2015 (<tp:taxon-name><tp:taxon-name-part taxon-name-part-type="order">Araneae</tp:taxon-name-part></tp:taxon-name>, <tp:taxon-name><tp:taxon-name-part taxon-name-part-type="family">Selenopidae</tp:taxon-name-part></tp:taxon-name>) from China, with first description of the female</article-title><source>Biodivers Data J</source><day>07</day><month>07</month><year>2025</year><volume>13</volume><pub-id pub-id-type="doi">10.3897/BDJ.13.e160680</pub-id></mixed-citation></tp:treatment-meta><tp:nomenclature><tp:taxon-name>
            <object-id xmlns:xlink="http://www.w3.org/1999/xlink" content-type="arpha" xlink:type="simple">357E186D-5A57-5C26-A463-443D901FB00E</object-id>
            <tp:taxon-name-part taxon-name-part-type="genus">Selenops</tp:taxon-name-part>
            <tp:taxon-name-part taxon-name-part-type="species">ab</tp:taxon-name-part>
          </tp:taxon-name><tp:taxon-authority>Logunov &amp; Jäger, 2015</tp:taxon-authority><tp:nomenclature-citation-list><tp:nomenclature-citation><tp:taxon-name>
                <tp:taxon-name-part taxon-name-part-type="genus" reg="Selenops"/>
                <tp:taxon-name-part taxon-name-part-type="species" reg="ab"/>
              </tp:taxon-name><comment><italic><tp:taxon-name><tp:taxon-name-part taxon-name-part-type="genus" reg="Selenops">Selenops</tp:taxon-name-part><tp:taxon-name-part taxon-name-part-type="species" reg="ab">ab</tp:taxon-name-part></tp:taxon-name> <xref ref-type="bibr" rid="B13067926">Logunov and Jäger 2015</xref></italic>: 348, figs. 12‒16 (male).</comment></tp:nomenclature-citation></tp:nomenclature-citation-list></tp:nomenclature><tp:treatment-sec sec-type="materials"><title>Materials</title><list list-type="alpha-lower" list-content="occurrences"><list-item><p><bold>Type status:</bold> <named-content xmlns:xlink="http://www.w3.org/1999/xlink" content-type="dwc:typeStatus" xlink:type="simple">Other material</named-content>. <bold>Occurrence:</bold> recordedBy: <named-content xmlns:xlink="http://www.w3.org/1999/xlink" content-type="dwc:recordedBy" xlink:type="simple">Qianle Lu</named-content>; individualCount: <named-content xmlns:xlink="http://www.w3.org/1999/xlink" content-type="dwc:individualCount" xlink:type="simple">2</named-content>; sex: <named-content xmlns:xlink="http://www.w3.org/1999/xlink" content-type="dwc:sex" xlink:type="simple">1 male, 1 female</named-content>; lifeStage: <named-content xmlns:xlink="http://www.w3.org/1999/xlink" content-type="dwc:lifeStage" xlink:type="simple">adult</named-content>; <bold>Location:</bold> continent: <named-content xmlns:xlink="http://www.w3.org/1999/xlink" content-type="dwc:continent" xlink:type="simple">Asia</named-content>; country: <named-content xmlns:xlink="http://www.w3.org/1999/xlink" content-type="dwc:country" xlink:type="simple">China</named-content>; countryCode: <named-content xmlns:xlink="http://www.w3.org/1999/xlink" content-type="dwc:countryCode" xlink:type="simple">CN</named-content>; stateProvince: <named-content xmlns:xlink="http://www.w3.org/1999/xlink" content-type="dwc:stateProvince" xlink:type="simple">Guangdong Province</named-content>; county: <named-content xmlns:xlink="http://www.w3.org/1999/xlink" content-type="dwc:county" xlink:type="simple">Shenzhen City, Luohu District</named-content>; verbatimLocality: <named-content xmlns:xlink="http://www.w3.org/1999/xlink" content-type="dwc:verbatimLocality" xlink:type="simple">Wutong Mountain</named-content>; verbatimElevation: <named-content xmlns:xlink="http://www.w3.org/1999/xlink" content-type="dwc:verbatimElevation" xlink:type="simple">490 m (obtained from Google Earth)</named-content>; verbatimLatitude: <named-content xmlns:xlink="http://www.w3.org/1999/xlink" content-type="dwc:verbatimLatitude" xlink:type="simple">22°34’54” N (obtained from Google Earth)</named-content>; verbatimLongitude: <named-content xmlns:xlink="http://www.w3.org/1999/xlink" content-type="dwc:verbatimLongitude" xlink:type="simple">114°12’19” E (obtained from Google Earth)</named-content>; <bold>Event:</bold> year: <named-content xmlns:xlink="http://www.w3.org/1999/xlink" content-type="dwc:year" xlink:type="simple">2019</named-content>; month: <named-content xmlns:xlink="http://www.w3.org/1999/xlink" content-type="dwc:month" xlink:type="simple">3</named-content>; day: <named-content xmlns:xlink="http://www.w3.org/1999/xlink" content-type="dwc:day" xlink:type="simple">15</named-content></p></list-item></list></tp:treatment-sec><tp:treatment-sec sec-type="Description"><title>Description</title><p><bold>Female</bold>: Total length 6.28; carapace length 2.50, carapace width 2.57; opisthosoma length 3.98, opisthosoma width 2.61. Eye measurements: AME 0.12; ALE 0.08; PME 0.13; PLE 0.20; AME‒AME 0.17; AME‒ALE 0.32; PME‒PME 0.56; PME‒PLE 0.27; AME‒PME 0.09; ALE‒PLE 0.14. Measurements of legs: I 6.01 (2.05, 2.36, 1.04, 0.56); II 7.30 (2.59, 2.73, 1.45, 0.53); III 7.73 (2.96, 2.56, 1.58, 0.63); IV 6.37 (2.54, 2.03, 1.35, 0.45). Leg formula: III-II-IV-I. Promargin and retromargin of chelicerae with two teeth.</p><p><bold>Epigyne</bold> (Fig. <xref ref-type="fig" rid="F13068054">1</xref>): Epigynal field almost inverted heart-shaped. Copulatory openings (CO) oval, laterally located. Posterior part of epigyne with pair of epigynal pockets (EP). Copulatory ducts (CD) thick, with thin turning part. Primary spermathecae (PS) water-drop-shaped, laterally with spermathecal heads (SH) and heavily sclerotised secondary spermathecae (SS); secondary spermathecae (SS) almost as small as spermathecal heads (SH). Fertilisation ducts (FD) straight, shorter than spermathecal heads (SH), located between spermathecal heads (SH) and secondary spermathecae (SS). Posterodorsal folds (PF) membranous, trapezoidal.</p><p><bold>Colouration</bold> (Fig. <xref ref-type="fig" rid="F13068096">3</xref>A): Carapace almost rounded, light brown, with dark brown fovea and thick hairs. Palps and legs yellow, with brown markings. Opisthosoma yellow, with brown spots, posteriorly with two brown sub-triangular markings.</p><p><bold>Male</bold> (Figs <xref ref-type="fig" rid="F13068065">2</xref>, <xref ref-type="fig" rid="F13068096">3</xref>B): See <xref ref-type="bibr" rid="B13067926">Logunov and Jäger (2015)</xref>.</p></tp:treatment-sec><tp:treatment-sec sec-type="Diagnosis"><title>Diagnosis</title><p>The female of <italic><tp:taxon-name><tp:taxon-name-part taxon-name-part-type="genus" reg="Selenops">Selenops</tp:taxon-name-part><tp:taxon-name-part taxon-name-part-type="species" reg="ab">ab</tp:taxon-name-part></tp:taxon-name></italic> Logunov &amp; Jäger, 2015 is similar to those of <italic><tp:taxon-name><tp:taxon-name-part taxon-name-part-type="genus" reg="Selenops">S.</tp:taxon-name-part><tp:taxon-name-part taxon-name-part-type="species" reg="lumbo">lumbo</tp:taxon-name-part></tp:taxon-name></italic> Corronca, 2001 (cf. Fig. <xref ref-type="fig" rid="F13068054">1</xref> and figs. 51, 52 in <xref ref-type="bibr" rid="B13068016">Corronca (2002)</xref>) in having two distant copulatory openings (CO) laterally, but can be distinguished from it by: 1. epigynal pockets (EP) posteriorly located (vs. medially located); 2. turning part of copulatory ducts (CD) thin, almost 1/3 as wide as the rest (vs. thick, almost as wide as copulatory ducts (CD)); 3. primary spermathecae (PS) water-drop-shaped (vs. double spherical); and 4. fertilisation ducts (FD) short and straight (vs. long and curved). For the male, see <xref ref-type="bibr" rid="B13067926">Logunov and Jäger (2015)</xref>.</p></tp:treatment-sec><tp:treatment-sec sec-type="Distribution"><title>Distribution</title><p>China (Guangdong; new record), Vietnam (Fig. <xref ref-type="fig" rid="F13068098">4</xref>).</p></tp:treatment-sec><tp:treatment-sec sec-type="Biology"><title>Biology</title><p>This species was found in crevices of tree trunks and on railings in Wutong Mountain, Shenzhen (Fig. <xref ref-type="fig" rid="F13068043">5</xref>).</p></tp:treatment-sec><tp:treatment-sec><!--Section generated to contain objects referenced in tp:taxon-treatment.--><fig id="F13068054" position="float" orientation="portrait"><object-id xmlns:xlink="http://www.w3.org/1999/xlink" content-type="arpha" xlink:type="simple">167BDE02-D348-5805-989A-4EDDFAFC8424</object-id><object-id xmlns:xlink="http://www.w3.org/1999/xlink" content-type="doi" xlink:type="simple">10.3897/BDJ.13.e160680.figure3</object-id><label>Figure 1.</label><caption><p>Epigyne of <italic><tp:taxon-name><tp:taxon-name-part taxon-name-part-type="genus" reg="Selenops">Selenops</tp:taxon-name-part><tp:taxon-name-part taxon-name-part-type="species" reg="ab">ab</tp:taxon-name-part></tp:taxon-name></italic> Logunov &amp; Jäger, 2015. <bold>A</bold> Ventral view; <bold>B</bold> Dorsal view. Abbreviations: <bold>CD</bold> = copulatory ducts; <bold>CO</bold> = copulatory opening; <bold>EP</bold> = epigynal pocket; <bold>FD</bold> = fertilisation duct; <bold>PF</bold> = posterodorsal fold; <bold>PS</bold> = primary spermatheca; <bold>SH</bold> = spermathecal head; <bold>SS</bold> = secondary spermatheca. Scale bars: 0.2 mm.</p></caption><graphic xmlns:xlink="http://www.w3.org/1999/xlink" xlink:href="bdj-13-e160680-g001.png" position="float" id="oo_1348788.png" orientation="portrait" xlink:type="simple"><uri content-type="original_file" xlink:type="simple">https://binary.pensoft.net/fig/1348788</uri></graphic></fig><fig id="F13068096" position="float" orientation="portrait"><object-id xmlns:xlink="http://www.w3.org/1999/xlink" content-type="arpha" xlink:type="simple">37FDD004-6415-5C5E-9FFB-308E3E6FA50B</object-id><object-id xmlns:xlink="http://www.w3.org/1999/xlink" content-type="doi" xlink:type="simple">10.3897/BDJ.13.e160680.figure4</object-id><label>Figure 3.</label><caption><p>Habitus of <italic><tp:taxon-name><tp:taxon-name-part taxon-name-part-type="genus" reg="Selenops">Selenops</tp:taxon-name-part><tp:taxon-name-part taxon-name-part-type="species" reg="ab">ab</tp:taxon-name-part></tp:taxon-name></italic> Logunov &amp; Jäger, 2015, dorsal view. <bold>A</bold> Female; <bold>B</bold> Male. Scale bars: 1 mm.</p></caption><graphic xmlns:xlink="http://www.w3.org/1999/xlink" xlink:href="bdj-13-e160680-g003.png" position="float" id="oo_1339992.png" orientation="portrait" xlink:type="simple"><uri content-type="original_file" xlink:type="simple">https://binary.pensoft.net/fig/1339992</uri></graphic></fig><fig id="F13068065" position="float" orientation="portrait"><object-id xmlns:xlink="http://www.w3.org/1999/xlink" content-type="arpha" xlink:type="simple">2AF0B56D-F530-52FA-AE01-6CF3A4D18718</object-id><object-id xmlns:xlink="http://www.w3.org/1999/xlink" content-type="doi" xlink:type="simple">10.3897/BDJ.13.e160680.figure1</object-id><label>Figure 2.</label><caption><p>Left male palp of <italic><tp:taxon-name><tp:taxon-name-part taxon-name-part-type="genus" reg="Selenops">Selenops</tp:taxon-name-part><tp:taxon-name-part taxon-name-part-type="species" reg="ab">ab</tp:taxon-name-part></tp:taxon-name></italic> Logunov &amp; Jäger, 2015. <bold>A</bold> Prolateral view; <bold>B</bold> Ventral view; <bold>C</bold> Retrolateral view. Abbreviations: <bold>C</bold> = conductor; <bold>dRTA</bold> = dorsal branch of retrolateral tibial apophysis; <bold>E</bold> = embolus; <bold>MA</bold> = median apophysis; <bold>vRTA</bold> = ventral branch of retrolateral tibial apophysis. Scale bars: 0.2 mm.</p></caption><graphic xmlns:xlink="http://www.w3.org/1999/xlink" xlink:href="bdj-13-e160680-g002.png" position="float" id="oo_1339991.png" orientation="portrait" xlink:type="simple"><uri content-type="original_file" xlink:type="simple">https://binary.pensoft.net/fig/1339991</uri></graphic></fig><fig id="F13068098" position="float" orientation="portrait"><object-id xmlns:xlink="http://www.w3.org/1999/xlink" content-type="arpha" xlink:type="simple">6B884B41-A0C2-51EA-A022-0E5EDECC9A97</object-id><object-id xmlns:xlink="http://www.w3.org/1999/xlink" content-type="doi" xlink:type="simple">10.3897/BDJ.13.e160680.figure3</object-id><label>Figure 4.</label><caption><p>Distribution map of <italic><tp:taxon-name><tp:taxon-name-part taxon-name-part-type="genus" reg="Selenops">Selenops</tp:taxon-name-part><tp:taxon-name-part taxon-name-part-type="species" reg="ab">ab</tp:taxon-name-part></tp:taxon-name></italic> Logunov &amp; Jäger, 2015. <bold>1</bold> Type locality; <bold>2</bold> New record from China.</p></caption><graphic xmlns:xlink="http://www.w3.org/1999/xlink" xlink:href="bdj-13-e160680-g004.png" position="float" id="oo_1339993.png" orientation="portrait" xlink:type="simple"><uri content-type="original_file" xlink:type="simple">https://binary.pensoft.net/fig/1339993</uri></graphic></fig><fig id="F13068043" position="float" orientation="portrait"><object-id xmlns:xlink="http://www.w3.org/1999/xlink" content-type="arpha" xlink:type="simple">5D1AB48C-C047-5A59-B2B2-0554CE6080EA</object-id><object-id xmlns:xlink="http://www.w3.org/1999/xlink" content-type="doi" xlink:type="simple">10.3897/BDJ.13.e160680.figure3</object-id><label>Figure 5.</label><caption><p>Living female of <italic><tp:taxon-name><tp:taxon-name-part taxon-name-part-type="genus" reg="Selenops">Selenops</tp:taxon-name-part><tp:taxon-name-part taxon-name-part-type="species" reg="ab">ab</tp:taxon-name-part></tp:taxon-name></italic> Logunov &amp; Jäger, 2015 guarding an egg sac (Photo by Qianle Lu).</p></caption><graphic xmlns:xlink="http://www.w3.org/1999/xlink" xlink:href="bdj-13-e160680-g005.jpg" position="float" id="oo_1339989.jpg" orientation="portrait" xlink:type="simple"><uri content-type="original_file" xlink:type="simple">https://binary.pensoft.net/fig/1339989</uri></graphic></fig></tp:treatment-sec><ref-list><ref id="B13067926"><element-citation xmlns:xlink="http://www.w3.org/1999/xlink" publication-type="article" xlink:type="simple"><person-group person-group-type="author"><name name-style="western"><surname>Logunov</surname><given-names>D. V.</given-names></name><name name-style="western"><surname>Jäger</surname><given-names>P.</given-names></name></person-group><year>2015</year><article-title>Spiders from Vietnam (<tp:taxon-name><tp:taxon-name-part taxon-name-part-type="class">Arachnida</tp:taxon-name-part></tp:taxon-name>: <tp:taxon-name><tp:taxon-name-part taxon-name-part-type="order">Aranei</tp:taxon-name-part></tp:taxon-name>): new species and records</article-title><source>Russian Entomological Journal</source><volume>24</volume><issue>4</issue><fpage>343</fpage><lpage>363</lpage><pub-id pub-id-type="doi">10.15298/rusentj.24.4.09</pub-id></element-citation></ref><ref id="B13068016"><element-citation xmlns:xlink="http://www.w3.org/1999/xlink" publication-type="article" xlink:type="simple"><person-group person-group-type="author"><name name-style="western"><surname>Corronca</surname><given-names>J. A.</given-names></name></person-group><year>2002</year><article-title>A taxonomic revision of the afrotropical species of <italic><tp:taxon-name><tp:taxon-name-part taxon-name-part-type="genus" reg="Selenops">Selenops</tp:taxon-name-part></tp:taxon-name></italic> Latreille, 1819 (<tp:taxon-name><tp:taxon-name-part taxon-name-part-type="order">Araneae</tp:taxon-name-part></tp:taxon-name>, <tp:taxon-name><tp:taxon-name-part taxon-name-part-type="family">Selenopidae</tp:taxon-name-part></tp:taxon-name>)</article-title><source>Zootaxa</source><volume>107</volume><fpage>1</fpage><lpage>35</lpage><pub-id pub-id-type="doi">10.11646/zootaxa.107.1.1</pub-id></element-citation></ref></ref-list></tp:taxon-treatment>
